# Supplementary material for: Synthèse et étude structurale de Na9Cr(MoO4)6
Source: Acta Crystallogr E Crystallogr Commun. 2015 Apr 2;71(Pt 5):435–9. doi: 10.1107/S2056989015005976 (PMC4420133; doi:10.1107/S2056989015005976)
Supplement: Supplementary file 1 [file e-71-00435-sup1.cif]

##############################################################################
#                                                                            #
# This CIF contains the data in a paper accepted for publication in          #
# Acta Crystallographica Section E. It conforms to the requirements of       #
# Notes for Authors for Acta Crystallographica Section E, and has been       #
# peer reviewed under the auspices of the IUCr Commission on Journals.       #
#                                                                            #
# Full details of the Crystallographic Information File format               #
# are given in the paper "The Crystallographic Information File (CIF):       #
# a New Standard Archive File for Crystallography" by S. R. Hall, F. H.      #
# Allen and I. D. Brown [Acta Cryst. (1991), A47, 655-685].                  #
#                                                                            #
# The current version of the core CIF dictionary is obtainable from          #
# ftp://ftp.iucr.org/pub/cif_core.dic.                                       #
#                                                                            #
# Software is freely available for graphical display of the structure(s)     #
# in this CIF. For information consult the CIF software page                 #
# http://www.iucr.org/resources/cif/software.                                #
#                                                                            #
# This file may be used for bona fide research purposes within the           #
# scientific community so long as proper attribution is given to the journal # 
# article from which it was obtained.                                        #
#                                                                            #
##############################################################################
data_I
_database_code_depnum_ccdc_archive 'CCDC 1055835'
_audit_creation_method     SHELXL-97
_journal_date_recd_electronic     2015-03-04
_journal_date_accepted     2015-03-24
_journal_name_full     'Acta Crystallographica, Section E'
_journal_year     2015
_journal_volume     71
_journal_issue      5
_journal_page_first     435
_journal_page_last     439
_journal_paper_category     GI
_journal_paper_doi     10.1107/S2056989015005976
_journal_coeditor_code     RU2063
_publ_contact_author_name     'Dr. Ines Ennajeh'
_publ_contact_author_address
;
 Laboratoire de Mat\'eriaux et Cristallochimie
 Facult\'e des Sciences de Tunis
 Universit\'e de Tunis El Manar
 2092 El Manar Tunis
 Tunisia
;
_publ_contact_author_email     'inesnajeh@gmail.com'
_publ_contact_author_fax     '216 71 88 34 24'
_publ_contact_author_phone     '216 71 87 26 00'
_publ_section_title
;
Synth\`ese et \'etude structurale de Na~9~Cr(MoO~4~)~6~
;
loop_
    _publ_author_name
    _publ_author_address
    'Dridi, Wassim'
;
  Laboratoire de Mat\'eriaux et Cristallochimie
  Facult\'e des Sciences de Tunis
  Universit\'e de Tunis El Manar
  2092 El Manar Tunis
  Tunisia
;
    'Ennajeh, Ines'
;
  Laboratoire de Mat\'eriaux et Cristallochimie
  Facult\'e des Sciences de Tunis
  Universit\'e de Tunis El Manar
  2092 El Manar Tunis
  Tunisia
;
    'Zid, Mohamed Faouzi'
;
  Laboratoire de Mat\'eriaux et Cristallochimie
  Facult\'e des Sciences de Tunis
  Universit\'e de Tunis El Manar
  2092 El Manar Tunis
  Tunisia
;
_publ_section_synopsis
;
In Na~9~Cr(MoO~4~)~6~ the basic structure units are isolated polyhedral
clusters composed of a central CrO6 octahedron sharing vertices with six MoO4
to form an open (0D) framework in which the Na^+^ cations are oriented at the
free vertices of the MoO4 tetrahedra.
;
_chemical_name_systematic
;
Nonasodium chromium(III) hexakis[molybdate(VI)]
;
_chemical_name_common
;
Double hexakismolybdate(VI) de chrome et de nonasodium
;
_chemical_formula_moiety     'Cr Mo6 Na9 O24'
_chemical_formula_sum     'Cr Mo6 Na9 O24'
_chemical_formula_structural     'Na9 Cr(Mo O4)6'
_chemical_formula_iupac     'Na9 Cr(Mo O4)6'
_chemical_formula_weight     1218.55
_chemical_melting_point     ?
_symmetry_cell_setting     trigonal
_symmetry_space_group_name_H-M     'R -3 c'
_symmetry_space_group_name_Hall     '-R 3 2"c'
loop_
    _symmetry_equiv_pos_as_xyz
    'x, y, z'
    '-y, x-y, z'
    '-x+y, -x, z'
    'x-y, -y, -z+1/2'
    '-x, -x+y, -z+1/2'
    'y, x, -z+1/2'
    'x+2/3, y+1/3, z+1/3'
    '-y+2/3, x-y+1/3, z+1/3'
    '-x+y+2/3, -x+1/3, z+1/3'
    'x-y+2/3, -y+1/3, -z+5/6'
    '-x+2/3, -x+y+1/3, -z+5/6'
    'y+2/3, x+1/3, -z+5/6'
    'x+1/3, y+2/3, z+2/3'
    '-y+1/3, x-y+2/3, z+2/3'
    '-x+y+1/3, -x+2/3, z+2/3'
    'x-y+1/3, -y+2/3, -z+7/6'
    '-x+1/3, -x+y+2/3, -z+7/6'
    'y+1/3, x+2/3, -z+7/6'
    '-x, -y, -z'
    'y, -x+y, -z'
    'x-y, x, -z'
    '-x+y, y, z-1/2'
    'x, x-y, z-1/2'
    '-y, -x, z-1/2'
    '-x+2/3, -y+1/3, -z+1/3'
    'y+2/3, -x+y+1/3, -z+1/3'
    'x-y+2/3, x+1/3, -z+1/3'
    '-x+y+2/3, y+1/3, z-1/6'
    'x+2/3, x-y+1/3, z-1/6'
    '-y+2/3, -x+1/3, z-1/6'
    '-x+1/3, -y+2/3, -z+2/3'
    'y+1/3, -x+y+2/3, -z+2/3'
    'x-y+1/3, x+2/3, -z+2/3'
    '-x+y+1/3, y+2/3, z+1/6'
    'x+1/3, x-y+2/3, z+1/6'
    '-y+1/3, -x+2/3, z+1/6'
_cell_length_a     14.707(5)
_cell_length_b     14.707(5)
_cell_length_c     19.175(7)
_cell_angle_alpha     90.00
_cell_angle_beta     90.00
_cell_angle_gamma     120.00
_cell_volume     3592(2)
_cell_formula_units_Z     6
_cell_measurement_reflns_used     25
_cell_measurement_theta_min     10
_cell_measurement_theta_max     15
_cell_measurement_temperature     298(2)
_exptl_crystal_description     prism
_exptl_crystal_colour     red
_exptl_crystal_size_max     0.22
_exptl_crystal_size_mid     0.16
_exptl_crystal_size_min     0.10
_exptl_crystal_density_diffrn     3.380
_exptl_crystal_density_meas     ?
_exptl_crystal_density_method     'not measured'
_exptl_crystal_F_000     3402
_exptl_absorpt_coefficient_mu     3.743
_exptl_absorpt_correction_type     psi-scan
_exptl_absorpt_process_details
;
(North <i>et al.</i>, 1968)
;
_exptl_absorpt_correction_T_min     0.481
_exptl_absorpt_correction_T_max     0.676
_exptl_special_details     ?
_diffrn_ambient_temperature     298(2)
_diffrn_radiation_type     MoK\a
_diffrn_radiation_wavelength     0.71073
_diffrn_radiation_source     'fine-focus sealed tube'
_diffrn_radiation_monochromator     graphite
_diffrn_measurement_device_type     'Enraf--Nonius CAD-4'
_diffrn_measurement_method     \w/2\q
_diffrn_detector_area_resol_mean     ?
_diffrn_reflns_number     2549
_diffrn_reflns_av_R_equivalents     0.0649
_diffrn_reflns_av_sigmaI/netI     0.0602
_diffrn_reflns_theta_min     2.66
_diffrn_reflns_theta_max     26.96
_diffrn_reflns_theta_full     26.96
_diffrn_measured_fraction_theta_max     0.998
_diffrn_measured_fraction_theta_full     0.998
_diffrn_reflns_limit_h_min     -16
_diffrn_reflns_limit_h_max     4
_diffrn_reflns_limit_k_min     -17
_diffrn_reflns_limit_k_max     1
_diffrn_reflns_limit_l_min     -24
_diffrn_reflns_limit_l_max     24
_diffrn_standards_number     2
_diffrn_standards_interval_count     2
_diffrn_standards_interval_time     120
_diffrn_standards_decay_%     1.2
_refine_special_details
;
Refinement of <i>F</i>^2^ against ALL reflections. The weighted <i>R</i>-factor
<i>wR</i> and goodness of fit <i>S</i> are based on <i>F</i>^2^, conventional
<i>R</i>-factors <i>R</i> are based on <i>F</i>, with <i>F</i> set to zero for
negative <i>F</i>^2^. The threshold expression of <i>F</i>^2^ >
\s(<i>F</i>^2^) is used only for calculating <i>R</i>-factors(gt) <i>etc</i>.
and is not relevant to the choice of reflections for refinement.
<i>R</i>-factors based on <i>F</i>^2^ are statistically about twice as large
as those based on <i>F</i>, and <i>R</i>- factors based on ALL data will be
even larger.
;
_reflns_number_total     875
_reflns_number_gt     678
_reflns_threshold_expression     I>2\s(I)
_refine_ls_structure_factor_coef     Fsqd
_refine_ls_matrix_type     full
_refine_ls_R_factor_all     0.0518
_refine_ls_R_factor_gt     0.0282
_refine_ls_wR_factor_gt     0.0729
_refine_ls_wR_factor_ref     0.0779
_refine_ls_goodness_of_fit_ref     1.126
_refine_ls_restrained_S_all     1.126
_refine_ls_number_reflns     875
_refine_ls_number_parameters     63
_refine_ls_number_restraints     0
_refine_ls_weighting_scheme     calc
_refine_ls_weighting_details
        'calc w=1/[\s^2^(Fo^2^)+(0.0286P)^2^+21.2743P] where P=(Fo^2^+2Fc^2^)/3'
_atom_sites_solution_primary     direct
_atom_sites_solution_secondary     difmap
_refine_ls_shift/su_max     0.000
_refine_ls_shift/su_mean     0.000
_refine_diff_density_max     0.600
_refine_diff_density_min     -0.568
_refine_ls_extinction_method     SHELXL
_refine_ls_extinction_coef     0.00013(4)
_refine_ls_extinction_expression
                                  'Fc^*^=kFc[1+0.001xFc^2^\l^3^/sin(2\q)]^-1/4^'
loop_
    _atom_type_symbol
    _atom_type_description
    _atom_type_scat_dispersion_real
    _atom_type_scat_dispersion_imag
    _atom_type_scat_source
    'O' 'O' 0.0106 0.0060
                         'International Tables Vol C Tables 4.2.6.8 and 6.1.1.4'
    'Na' 'Na' 0.0362 0.0249
                         'International Tables Vol C Tables 4.2.6.8 and 6.1.1.4'
    'Cr' 'Cr' 0.3209 0.6236
                         'International Tables Vol C Tables 4.2.6.8 and 6.1.1.4'
    'Mo' 'Mo' -1.6832 0.6857
                         'International Tables Vol C Tables 4.2.6.8 and 6.1.1.4'
_computing_data_collection
;
CAD-4 EXPRESS (Duisenberg, 1992; Mac\'i\<cek & Yordanov, 1992)
;
_computing_cell_refinement
;
CAD-4 EXPRESS (Duisenberg, 1992; Mac\'i\<cek & Yordanov, 1992)
;
_computing_data_reduction
;
XCAD4 (Harms & Wocadlo, 1995)
;
_computing_structure_solution
;
SHELXS97 (Sheldrick, 2008)
;
_computing_structure_refinement
;
SHELXL-97 (Sheldrick, 2008)
;
_computing_molecular_graphics
;
DIAMOND (Brandenburg & Putz, 1999)
;
_computing_publication_material
;
WinGX (Farrugia, 2012)
;
loop_
    _atom_site_type_symbol
    _atom_site_label
    _atom_site_fract_x
    _atom_site_fract_y
    _atom_site_fract_z
    _atom_site_U_iso_or_equiv
    _atom_site_adp_type
    _atom_site_calc_flag
    _atom_site_refinement_flags
    _atom_site_occupancy
    _atom_site_symmetry_multiplicity
    _atom_site_disorder_assembly
    _atom_site_disorder_group
    Mo Mo1 0.51969(4) 0.66053(4) 0.02393(2) 0.01759(19) Uani d . 1 1 . .
    Cr Cr1 0.3333 0.6667 0.9167 0.0096(4) Uani d S 1 6 . .
    Na Na1 0.1089(2) 0.6667 0.9167 0.0285(8) Uani d S 1 2 . .
    Na Na2 0.5617(2) 0.6706(2) 0.21706(11) 0.0334(6) Uani d . 1 1 . .
    O O1 0.2729(3) 0.7346(3) 0.85988(19) 0.0177(8) Uani d . 1 1 . .
    O O2 0.4881(4) 0.6129(4) 0.1082(2) 0.0342(11) Uani d . 1 1 . .
    O O3 0.0440(4) 0.7277(3) 0.8230(2) 0.0267(9) Uani d . 1 1 . .
    O O4 0.0834(3) 0.5458(4) 0.8075(2) 0.0312(10) Uani d . 1 1 . .
loop_
    _atom_site_aniso_label
    _atom_site_aniso_U_11
    _atom_site_aniso_U_22
    _atom_site_aniso_U_33
    _atom_site_aniso_U_12
    _atom_site_aniso_U_13
    _atom_site_aniso_U_23
    Mo1 0.0165(3) 0.0218(3) 0.0164(3) 0.0110(2) -0.00230(17) 0.00171(18)
    Cr1 0.0070(5) 0.0070(5) 0.0149(8) 0.0035(3) 0.000 0.000
    Na1 0.0211(11) 0.049(2) 0.0250(15) 0.0244(12) 0.0073(8) 0.0146(16)
    Na2 0.0341(14) 0.0518(18) 0.0200(11) 0.0258(14) -0.0021(10) -0.0027(11)
    O1 0.0142(18) 0.0155(19) 0.0246(18) 0.0083(15) -0.0003(15) 0.0083(15)
    O2 0.037(3) 0.041(3) 0.0153(18) 0.012(2) -0.0028(18) 0.0009(19)
    O3 0.037(3) 0.024(2) 0.028(2) 0.0221(19) -0.0003(19) -0.0009(19)
    O4 0.025(2) 0.031(2) 0.043(2) 0.018(2) -0.0141(19) -0.014(2)
_geom_special_details
;
All e.s.d.'s (except the e.s.d. in the dihedral angle between two l.s. planes)
are estimated using the full covariance matrix. The cell e.s.d.'s are taken
into account individually in the estimation of e.s.d.'s in distances, angles
and torsion angles; correlations between e.s.d.'s in cell parameters are only
used when they are defined by crystal symmetry. An approximate (isotropic)
treatment of cell e.s.d.'s is used for estimating e.s.d.'s involving l.s.
planes.
;
loop_
    _geom_bond_atom_site_label_1
    _geom_bond_atom_site_label_2
    _geom_bond_site_symmetry_2
    _geom_bond_distance
    _geom_bond_publ_flag
    Mo1 O4 11 1.723(4) y
    Mo1 O2 . 1.730(4) y
    Mo1 O3 36_654 1.745(4) y
    Mo1 O1 12_455 1.793(4) y
    Cr1 O1 12_456 1.966(3) n
    Cr1 O1 . 1.966(3) y
    Cr1 O1 2_665 1.966(3) n
    Cr1 O1 3_565 1.966(3) n
    Cr1 O1 10_566 1.966(3) n
    Cr1 O1 11_556 1.966(3) n
    Na1 O1 10_566 2.364(4) n
    Na1 O1 . 2.364(4) y
    Na1 O3 . 2.407(4) y
    Na1 O3 10_566 2.407(4) n
    Na1 O4 . 2.649(4) y
    Na1 O4 10_566 2.649(4) n
    Na2 O2 . 2.308(4) y
    Na2 O2 27 2.384(5) y
    Na2 O4 22 2.414(5) y
    Na2 O3 20_556 2.473(5) y
    Na2 O3 22 2.559(4) y
    Na2 O4 20_556 2.989(5) y
loop_
    _geom_angle_atom_site_label_1
    _geom_angle_atom_site_label_2
    _geom_angle_atom_site_label_3
    _geom_angle_site_symmetry_1
    _geom_angle_site_symmetry_3
    _geom_angle
    _geom_angle_publ_flag
    O4 Mo1 O2 11 . 109.2(2) ?
    O4 Mo1 O3 11 36_654 108.3(2) ?
    O2 Mo1 O3 . 36_654 108.2(2) ?
    O4 Mo1 O1 11 12_455 111.80(18) ?
    O2 Mo1 O1 . 12_455 108.64(19) ?
    O3 Mo1 O1 36_654 12_455 110.60(18) ?
    O1 Cr1 O1 12_456 . 176.8(2) ?
    O1 Cr1 O1 12_456 2_665 90.1(2) ?
    O1 Cr1 O1 . 2_665 92.29(15) ?
    O1 Cr1 O1 12_456 3_565 85.4(2) ?
    O1 Cr1 O1 . 3_565 92.29(15) ?
    O1 Cr1 O1 2_665 3_565 92.29(15) ?
    O1 Cr1 O1 12_456 10_566 92.28(15) ?
    O1 Cr1 O1 . 10_566 90.1(2) ?
    O1 Cr1 O1 2_665 10_566 85.4(2) ?
    O1 Cr1 O1 3_565 10_566 176.8(2) ?
    O1 Cr1 O1 12_456 11_556 92.28(15) ?
    O1 Cr1 O1 . 11_556 85.4(2) ?
    O1 Cr1 O1 2_665 11_556 176.8(2) ?
    O1 Cr1 O1 3_565 11_556 90.1(2) ?
    O1 Cr1 O1 10_566 11_556 92.28(15) ?
    O1 Na1 O1 10_566 . 72.09(19) ?
    O1 Na1 O3 10_566 . 158.89(15) ?
    O1 Na1 O3 . . 90.55(13) ?
    O1 Na1 O3 10_566 10_566 90.55(14) ?
    O1 Na1 O3 . 10_566 158.89(15) ?
    O3 Na1 O3 . 10_566 108.7(2) ?
    O1 Na1 O4 10_566 . 89.66(15) ?
    O1 Na1 O4 . . 72.06(14) ?
    O3 Na1 O4 . . 73.23(14) ?
    O3 Na1 O4 10_566 . 120.99(15) ?
    O1 Na1 O4 10_566 10_566 72.06(14) ?
    O1 Na1 O4 . 10_566 89.65(15) ?
    O3 Na1 O4 . 10_566 120.99(15) ?
    O3 Na1 O4 10_566 10_566 73.23(14) ?
    O4 Na1 O4 . 10_566 157.6(2) ?
    O2 Na2 O2 . 27 98.5(2) ?
    O2 Na2 O4 . 22 112.11(19) ?
    O2 Na2 O4 27 22 110.62(17) ?
    O2 Na2 O3 . 20_556 90.60(17) ?
    O2 Na2 O3 27 20_556 121.52(18) ?
    O4 Na2 O3 22 20_556 118.75(17) ?
    O2 Na2 O3 . 22 164.06(19) ?
    O2 Na2 O3 27 22 92.00(17) ?
    O4 Na2 O3 22 22 74.78(15) ?
    O3 Na2 O3 20_556 22 73.64(17) ?
    O2 Na2 O4 . 20_556 72.48(16) ?
    O2 Na2 O4 27 20_556 168.70(19) ?
    O4 Na2 O4 22 20_556 68.09(17) ?
    O3 Na2 O4 20_556 20_556 66.40(14) ?
    O3 Na2 O4 22 20_556 98.30(16) ?
    Mo1 O2 Na2 . . 135.6(3) ?
    Mo1 O2 Na2 . 26_455 114.0(2) ?
    Na2 O2 Na2 . 26_455 110.28(17) ?
    Mo1 O3 Na1 30_566 . 108.60(18) ?
    Mo1 O3 Na2 30_566 21_556 111.7(2) ?
    Na1 O3 Na2 . 21_556 101.42(16) ?
    Mo1 O3 Na2 30_566 22_556 147.5(2) ?
    Na1 O3 Na2 . 22_556 100.80(16) ?
    Na2 O3 Na2 21_556 22_556 74.53(16) ?
    Mo1 O4 Na2 11 22_556 123.6(2) ?
    Mo1 O4 Na1 11 . 117.1(2) ?
    Na2 O4 Na1 22_556 . 98.12(17) ?
    Mo1 O4 Na2 11 21_556 151.0(2) ?
    Na2 O4 Na2 22_556 21_556 67.71(15) ?
    Na1 O4 Na2 . 21_556 83.91(14) ?
_iucr_refine_instructions_details
;
TITL    wass6 in R -3 c
CELL   0.71073  14.7066  14.7066  19.1748  90.000  90.000 120.000
ZERR     6       0.0050   0.0050   0.0070   0.000   0.000   0.000
LATT  3
SYMM -Y,X-Y,Z
SYMM -X+Y,-X,Z
SYMM X-Y,-Y, 0.50000-Z
SYMM -X,-X+Y, 0.50000-Z
SYMM Y,X, 0.50000-Z
SFAC    O   NA  CR  MO
UNIT   144  54  6   36
MERG    2
ACTA
L.S.    10
FMAP    2
PLAN    25
WGHT    0.028600   21.274300
EXTI    0.000132
FVAR       0.04246
MO1   4    0.519687    0.660529    0.023930    11.00000    0.01653    0.02175 =
         0.01640    0.00171   -0.00230    0.01099
CR1   3    0.333333    0.666667    0.916667    10.16667    0.00701    0.00701 =
         0.01491    0.00000    0.00000    0.00351
NA1   2    0.108873    0.666667    0.916667    10.50000    0.02105    0.04871 =
         0.02505    0.01464    0.00732    0.02436
NA2   2    0.561662    0.670553    0.217062    11.00000    0.03405    0.05180 =
         0.02002   -0.00272   -0.00205    0.02578
O1    1    0.272854    0.734645    0.859877    11.00000    0.01417    0.01546 =
         0.02458    0.00835   -0.00035    0.00831
O2    1    0.488134    0.612936    0.108205    11.00000    0.03666    0.04067 =
         0.01531    0.00087   -0.00280    0.01192
O3    1    0.043977    0.727666    0.823030    11.00000    0.03747    0.02384 =
         0.02775   -0.00093   -0.00031    0.02212
O4    1    0.083399    0.545758    0.807524    11.00000    0.02473    0.03104 =
         0.04344   -0.01376   -0.01408    0.01814
HKLF 4
REM     wass6 in R -3 c
REM R1 =  0.0282 for    678 Fo > 4sig(Fo)  and  0.0518 for all    875 data
REM     63 parameters refined using      0 restraints
END
WGHT      0.0286     21.2787
REM Highest difference peak  0.600,  deepest hole -0.568,  1-sigma level  0.144
Q1    1   0.0840  0.4996  0.7992  11.00000  0.05    0.60
Q2    1   0.5233  0.6050  0.0800  11.00000  0.05    0.53
Q3    1   0.1329  0.5530  0.8010  11.00000  0.05    0.52
Q4    1   0.2857  0.7263  0.8896  11.00000  0.05    0.52
Q5    1   0.3333  0.6667  0.1667  10.16667  0.05    0.49
Q6    1   0.2591  0.7480  0.8857  11.00000  0.05    0.48
Q7    1   0.2322  0.7034  0.8371  11.00000  0.05    0.46
Q8    1   0.0137  0.6352  0.8080  11.00000  0.05    0.46
Q9    1   0.0458  0.5181  0.7919  11.00000  0.05    0.46
Q10   1   0.0313  0.7376  0.8547  11.00000  0.05    0.45
Q11   1   0.6217  0.6462  0.2602  11.00000  0.05    0.44
Q12   1   0.2527  0.7641  0.8585  11.00000  0.05    0.43
Q13   1   0.0254  0.7520  0.8055  11.00000  0.05    0.42
Q14   1   0.4378  0.6069  0.0388  11.00000  0.05    0.42
Q15   1   0.4461  0.6179  0.1004  11.00000  0.05    0.41
Q16   1   0.3171  0.7951  0.8524  11.00000  0.05    0.40
Q17   1   0.0946  0.7132  0.7921  11.00000  0.05    0.40
Q18   1   0.3275  0.7709  0.8352  11.00000  0.05    0.39
Q19   1   0.5007  0.5962  0.0150  11.00000  0.05    0.39
Q20   1   0.5677  0.6319  0.2183  11.00000  0.05    0.37
Q21   1   0.0486  0.6894  0.8326  11.00000  0.05    0.36
Q22   1   0.5595  0.7101  0.2535  11.00000  0.05    0.36
Q23   1   0.3483  0.6930  0.8899  11.00000  0.05    0.35
Q24   1   0.4272  0.6024  0.1600  11.00000  0.05    0.35
Q25   1   0.0714  0.5326  0.8455  11.00000  0.05    0.35
;
