# Supplementary material for: Synthèse et étude structurale de Na9Cr(MoO4)6
Source: Acta Crystallogr E Crystallogr Commun. 2015 Apr 2;71(Pt 5):435–9. doi: 10.1107/S2056989015005976 (PMC4420133; doi:10.1107/S2056989015005976)
Supplement: Supplementary file 2 [file e-71-00435-Isup2.hkl]

#
# h,k,l, Fc-squared, Fo-squared, sigma(Fo-squared) and status flag
#
data_I
_shelx_title '    wass6 in R -3 c'
_shelx_refln_list_code          4
_shelx_F_calc_maximum     1070.06
_exptl_crystal_F_000      3402.00
_reflns_d_resolution_high  0.7839
 
loop_
 _symmetry_equiv_pos_as_xyz
 'x, y, z'
 '-y, x-y, z'
 '-x+y, -x, z'
 'x-y, -y, -z+1/2'
 '-x, -x+y, -z+1/2'
 'y, x, -z+1/2'
 'x+2/3, y+1/3, z+1/3'
 '-y+2/3, x-y+1/3, z+1/3'
 '-x+y+2/3, -x+1/3, z+1/3'
 'x-y+2/3, -y+1/3, -z+5/6'
 '-x+2/3, -x+y+1/3, -z+5/6'
 'y+2/3, x+1/3, -z+5/6'
 'x+1/3, y+2/3, z+2/3'
 '-y+1/3, x-y+2/3, z+2/3'
 '-x+y+1/3, -x+2/3, z+2/3'
 'x-y+1/3, -y+2/3, -z+7/6'
 '-x+1/3, -x+y+2/3, -z+7/6'
 'y+1/3, x+2/3, -z+7/6'
 '-x, -y, -z'
 'y, -x+y, -z'
 'x-y, x, -z'
 '-x+y, y, z-1/2'
 'x, x-y, z-1/2'
 '-y, -x, z-1/2'
 '-x+2/3, -y+1/3, -z+1/3'
 'y+2/3, -x+y+1/3, -z+1/3'
 'x-y+2/3, x+1/3, -z+1/3'
 '-x+y+2/3, y+1/3, z-1/6'
 'x+2/3, x-y+1/3, z-1/6'
 '-y+2/3, -x+1/3, z-1/6'
 '-x+1/3, -y+2/3, -z+2/3'
 'y+1/3, -x+y+2/3, -z+2/3'
 'x-y+1/3, x+2/3, -z+2/3'
 '-x+y+1/3, y+2/3, z+1/6'
 'x+1/3, x-y+2/3, z+1/6'
 '-y+1/3, -x+2/3, z+1/6'
 
_cell_length_a    14.7066
_cell_length_b    14.7066
_cell_length_c    19.1748
_cell_angle_alpha  90.000
_cell_angle_beta   90.000
_cell_angle_gamma 120.000
 
_shelx_F_squared_multiplier     1.000
 
loop_
 _refln_index_h
 _refln_index_k
 _refln_index_l
 _refln_F_squared_calc
 _refln_F_squared_meas
 _refln_F_squared_sigma
 _refln_observed_status
  -1   2   0      768.66     2123.59    118.32 o
   0   3   0    64298.34    63471.06   1239.05 o
  -2   4   0   471808.38   491771.38  21687.23 o
  -1   5   0   585156.75   579922.25   6884.50 o
  -3   6   0    96487.21    88974.23   6285.64 o
   0   6   0   498195.16   469253.25   4974.01 o
  -2   7   0    18997.43    19777.35   1757.18 o
  -4   8   0     1473.36      216.31    859.68 o
  -1   8   0    70988.14    70680.17   1580.97 o
  -3   9   0     3694.39     4104.05    543.73 o
   0   9   0   105887.02   105952.71   4674.05 o
  -5  10   0  1145029.25  1122061.88  13605.68 o
  -2  10   0    14589.53    14941.70    692.01 o
  -4  11   0    28925.00    29442.77   1577.25 o
  -1  11   0   124858.54   125916.16   2616.80 o
  -6  12   0    55364.89    52920.59   3463.19 o
  -3  12   0    29245.29    29984.05   1301.04 o
   0  12   0    11819.75    12136.14   1048.63 o
  -5  13   0     1810.29      926.22   1206.30 o
  -2  13   0     5644.90     4546.54    919.97 o
  -7  14   0    74472.56    72400.41   4293.20 o
  -4  14   0    12344.37    12760.72    743.47 o
  -1  14   0     5632.07     5384.98    504.62 o
  -6  15   0    18766.79    18747.47   1512.23 o
  -3  15   0     3040.97     3636.32   1131.12 o
   0  15   0   111215.77   105034.16   5189.33 o
  -8  16   0      113.01     1109.17    732.05 o
  -5  16   0   116588.98   127222.25   4573.02 o
  -2  16   0      518.62     1283.28   1099.43 o
  -7  17   0    10088.07    11291.29    819.74 o
  -4  17   0        7.51      751.07    722.90 o
  -9  18   0     3351.69     4664.52   2085.44 o
  -6  18   0       25.66    -1318.77   1318.77 o
  -2   3   1   303662.25   298988.69   4375.00 o
  -1   4   1   269053.06   274725.56   2326.79 o
  -3   5   1    27578.78    27333.08    829.09 o
  -5   6   1    44364.00    44647.67   1835.27 o
  -2   6   1      219.28      182.05    378.06 o
  -4   7   1   332432.59   324429.66   7523.04 o
  -1   7   1    13335.61    12852.80    561.18 o
  -6   8   1    24453.13    20932.78   1280.28 o
  -3   8   1    41057.22    42198.35   1432.39 o
  -8   9   1   143478.61   142712.63   2389.71 o
  -5   9   1       14.58      393.09    600.33 o
  -2   9   1   234901.23   233390.58  11781.65 o
  -7  10   1   196865.28   194470.86   3318.32 o
  -4  10   1     6070.32     5390.82    651.83 o
  -1  10   1    13307.20    13505.95    510.06 o
  -9  11   1    76198.36    74071.80   4028.42 o
  -6  11   1     2524.15     1602.89    815.76 o
  -3  11   1    18688.40    19060.81    909.13 o
 -11  12   1     8984.66     7476.71    582.15 o
  -8  12   1   102252.30    99738.38   3402.95 o
  -5  12   1    35195.23    40740.36   2090.31 o
  -2  12   1    17145.47    18296.16    832.68 o
 -10  13   1    41397.77    41335.86   1797.89 o
  -7  13   1    40286.50    39915.84   2049.71 o
  -4  13   1    76190.55    70558.69   3771.15 o
  -1  13   1    32509.89    33932.15   1326.88 o
 -12  14   1   125468.32   137483.61   5938.44 o
  -9  14   1     1300.25      671.08   1397.62 o
  -6  14   1    57269.45    55497.02   2774.12 o
  -3  14   1     9902.39     9845.37    567.75 o
 -14  15   1     2506.39     3393.82    882.63 o
 -11  15   1    17914.01    16057.68   1304.06 o
  -8  15   1    38996.60    35987.84   3859.60 o
  -5  15   1        0.35     1333.48    533.20 o
  -2  15   1    42528.04    43078.66   1843.34 o
 -13  16   1        0.96      819.54    874.68 o
 -10  16   1     4283.30     4587.52    814.48 o
  -7  16   1     3005.01     4148.70    820.86 o
  -4  16   1     8153.01     8130.50    823.30 o
  -1  16   1      605.69      121.85    882.77 o
 -15  17   1    41627.30    38350.07   2161.22 o
 -12  17   1     1280.32     1747.12   1333.83 o
  -9  17   1    60354.78    60720.08   3288.34 o
  -6  17   1       47.51     2379.17   1519.56 o
  -3  17   1    39282.42    43145.76   2420.16 o
 -11  18   1      340.52      153.29   2692.53 o
  -8  18   1     9661.37     5813.63   1771.16 o
  -5  18   1     3418.44     5012.90   1650.61 o
   0   1   2   150203.52   163454.69   1592.20 o
  -2   2   2    16665.71    20481.58    613.36 o
  -1   3   2    20017.21    23432.48    424.29 o
  -3   4   2     1610.57     2200.30    182.72 o
   0   4   2   113792.10   123760.88   2280.17 o
  -5   5   2    66698.32    93828.74   2489.84 o
  -2   5   2      628.96     1124.79    265.32 o
  -4   6   2    24740.40    23657.37   1166.25 o
  -1   6   2    64709.25    64459.37   1299.01 o
  -6   7   2    14988.06    15114.60    644.20 o
  -3   7   2     4993.49     5162.06    293.56 o
   0   7   2    88459.87    95529.12   2499.44 o
  -8   8   2    74697.27    72296.28   2442.89 o
  -5   8   2    40371.67    43274.08   1421.88 o
  -2   8   2    15177.50    15825.68    949.63 o
  -7   9   2     5053.05     5897.30   1026.52 o
  -4   9   2    13188.80    12297.79    669.25 o
  -1   9   2    17909.11    18664.81    840.45 o
  -9  10   2    18211.12    18961.91   1027.06 o
  -6  10   2   101798.43    98907.00   2902.36 o
  -3  10   2      501.84      516.20    614.30 o
   0  10   2     1020.43     1214.59   1214.59 o
 -11  11   2    71804.09    70382.54   2898.53 o
  -8  11   2     1639.61      993.83    676.91 o
  -5  11   2    95220.78   102999.89   3146.30 o
  -2  11   2      114.87      253.11    722.03 o
 -10  12   2    27432.76    24701.41   3521.15 o
  -7  12   2     1107.98     2013.99    879.89 o
  -4  12   2     5213.28     3877.80   1007.60 o
  -1  12   2     1684.57     1369.18    541.61 o
 -12  13   2     3507.11     4587.49    430.43 o
  -9  13   2     2867.65     2641.84   1045.06 o
  -6  13   2     9173.55     9899.20    957.00 o
  -3  13   2     8663.45     8465.90    506.00 o
   0  13   2    21573.17    21097.75   2886.00 o
 -14  14   2     5733.78     5289.57    628.64 o
 -11  14   2    14214.31    13565.53    694.32 o
  -8  14   2     2913.61     2873.05   1447.62 o
  -5  14   2    22476.36    23399.71   1232.57 o
  -2  14   2      143.78      282.03    646.86 o
 -13  15   2     2087.01     1887.60   1195.69 o
 -10  15   2     1481.67     2268.36   1902.32 o
  -7  15   2     1623.32     2185.12   1025.07 o
  -4  15   2     7492.58     4815.24   1498.38 o
  -1  15   2    14527.88    14190.12    640.25 o
 -15  16   2    26935.88    25361.44    912.63 o
 -12  16   2     2852.64   631057.63 644479.75 o
  -9  16   2     1630.00     2016.92   1143.51 o
  -6  16   2    16780.76    16885.12   1184.69 o
  -3  16   2     1699.72     1585.62   2176.86 o
   0  16   2    16876.72    14713.81   1028.29 o
 -14  17   2     5592.76     3101.39   1270.16 o
 -11  17   2     3971.61     4145.21   1523.69 o
  -8  17   2      593.76      726.10   1209.46 o
  -5  17   2    20002.74    17449.30   1025.32 o
  -2  17   2       12.79     1101.21    970.60 o
 -13  18   2    13940.97    13520.15    965.58 o
 -10  18   2    11693.23     9782.82    869.18 o
  -7  18   2     1701.38    -1608.37   2251.72 o
  -1   2   3    31653.48    32157.47    555.43 o
  -2   4   3   251181.41   263188.78   5886.10 o
  -4   5   3    15648.61    14738.67    524.88 o
  -1   5   3     2338.19     2435.21    422.76 o
  -3   6   3    43787.80    42620.75   1977.40 o
  -5   7   3    19997.49    22294.91   1508.03 o
  -2   7   3    33908.62    34974.96   1216.36 o
  -7   8   3    66258.48    68639.09   1622.75 o
  -4   8   3    48431.22    45857.53   1801.20 o
  -1   8   3    13100.13    14145.17   3534.64 o
  -6   9   3    11693.88    12481.79    567.72 o
  -3   9   3    57994.21    56102.16   2206.81 o
  -8  10   3    25423.67    26242.62   1099.86 o
  -5  10   3     1065.10     1208.23    811.53 o
  -2  10   3    13242.29    13476.05    550.87 o
 -10  11   3     9587.39     9668.60    456.84 o
  -7  11   3     8845.71    10191.04    673.11 o
  -4  11   3     2044.36     1290.35    961.89 o
  -1  11   3    40134.72    40343.73   1468.71 o
  -9  12   3    25505.16    24460.32   1280.99 o
  -6  12   3     1406.66      851.06   1043.08 o
  -3  12   3    56856.76    55979.66   2373.86 o
 -11  13   3     3080.60     4209.98    982.70 o
  -8  13   3     6236.21     6129.92    749.50 o
  -5  13   3     1458.02     -615.62   1547.38 o
  -2  13   3     3167.11     2798.10    676.06 o
 -13  14   3    30870.16    33289.64   1300.81 o
 -10  14   3     5419.95     6009.26    810.65 o
  -7  14   3    30083.07    28984.39   1752.14 o
  -4  14   3     1662.13    -1819.14   1902.33 o
  -1  14   3     4160.30     5160.07   1519.55 o
 -12  15   3      324.84     3100.15   1791.32 o
  -9  15   3    28099.66    27012.61   2800.58 o
  -6  15   3     4598.01     5133.66    865.29 o
  -3  15   3    32660.94    34086.67   1543.78 o
 -14  16   3     1287.69     -654.05   1688.83 o
 -11  16   3     3725.37     2647.38   2465.42 o
  -8  16   3      625.05      851.86   1197.92 o
  -5  16   3     3704.80     4849.65   1470.49 o
  -2  16   3     5394.32     5092.01   1232.94 o
 -13  17   3    24153.61    24096.74   1015.21 o
 -10  17   3     2225.62     2024.69   1086.39 o
  -7  17   3    21976.05    20092.13   1124.94 o
  -4  17   3     1190.68      688.28    979.77 o
 -12  18   3     4314.57     5147.19   2318.45 o
  -9  18   3    16935.11    16999.00   1650.72 o
  -6  18   3      669.43     1297.33   1452.94 o
  -1   1   4   256086.70   248286.17   1783.11 o
   0   2   4    83568.10    87199.55   1115.18 o
  -2   3   4   340441.84   349690.41   4533.57 o
  -4   4   4    18774.22    18426.56   1230.45 o
  -1   4   4    64232.30    62534.62    898.32 o
  -3   5   4    28414.28    24752.93    905.48 o
   0   5   4    34751.62    19099.72   1312.26 o
  -5   6   4   379753.31   378295.47   3187.32 o
  -2   6   4     1574.19     1832.86    439.97 o
  -7   7   4     3750.86     2474.15    809.79 o
  -4   7   4   142647.02   138723.58   2705.23 o
  -1   7   4     8175.86     7537.35    316.02 o
  -6   8   4   121289.41   119229.41   3730.24 o
  -3   8   4   264361.03   273399.47   4656.89 o
   0   8   4   126226.23   131943.67   3250.20 o
  -8   9   4    95268.95    94885.02   2032.20 o
  -5   9   4      743.22     1813.08    725.68 o
  -2   9   4   112626.22   111013.92   2931.93 o
 -10  10   4    61525.13    62241.55   2605.04 o
  -7  10   4    38873.85    37459.50   1572.16 o
  -4  10   4    77458.24    73565.64   2579.09 o
  -1  10   4    16518.09    15626.91    593.99 o
  -9  11   4    10643.56    11487.12    512.75 o
  -6  11   4   248368.59   234397.91   4789.17 o
  -3  11   4    65315.09    69684.65   2146.86 o
   0  11   4   221411.20   222283.52   6206.58 o
 -11  12   4    19030.85    19283.30    719.83 o
  -8  12   4    63967.78    67462.38   2742.36 o
  -5  12   4      310.96     2434.65   1136.91 o
  -2  12   4     2662.94     3516.66    496.38 o
 -13  13   4    58059.88    55645.90   7168.38 o
 -10  13   4    74440.57    69954.85   2570.07 o
  -7  13   4    37426.58    36320.96   1806.46 o
  -4  13   4   125383.17   127657.81   3983.42 o
  -1  13   4    51576.75    53638.51   2024.15 o
 -12  14   4    51521.44    55833.69   2415.21 o
  -9  14   4     2311.29     2053.74    626.52 o
  -6  14   4    90262.26    86133.29   6420.80 o
  -3  14   4      882.21     1346.85   1835.73 o
   0  14   4    33584.82    34942.76   2031.98 o
 -14  15   4       98.63     -454.15    980.23 o
 -11  15   4    34025.23    34151.22   1993.22 o
  -8  15   4     4751.51     4671.70   1378.47 o
  -5  15   4    29358.32    32186.23   2359.32 o
  -2  15   4    33026.91    35523.43   1763.11 o
 -16  16   4    73032.39    71725.02   3757.62 o
 -13  16   4    20560.90    20928.62    962.76 o
 -10  16   4   101944.79   102760.84   4083.46 o
  -7  16   4      227.32     1142.43   1486.29 o
  -4  16   4     2200.85     4490.15   1089.95 o
  -1  16   4    38316.58    39514.36   1689.17 o
 -12  17   4    11768.70    13574.61   1572.81 o
  -9  17   4    28115.42    30556.15   1696.83 o
  -6  17   4    11973.28    12985.38    877.81 o
  -3  17   4    21198.90    22193.09    905.08 o
 -11  18   4    20341.68    22461.03   1307.12 o
  -8  18   4    21469.70    21906.88   1306.68 o
  -1   3   5   974595.38   990694.88   8771.65 o
  -3   4   5   319914.59   307346.56   3499.59 o
  -2   5   5      462.27     1278.24    274.61 o
  -4   6   5   239952.14   237634.59   4617.89 o
  -1   6   5    23062.66    26349.65   1092.70 o
  -6   7   5   267359.88   266188.97   3729.07 o
  -3   7   5   467927.22   457606.81  12145.78 o
  -5   8   5    14208.68    14367.25   1018.33 o
  -2   8   5   332741.47   340648.53   8609.05 o
  -7   9   5   377680.03   371376.56   7328.40 o
  -4   9   5    22565.07    21377.09   1044.24 o
  -1   9   5   164523.78   163454.92   3090.56 o
  -9  10   5    11063.22    11012.25    706.36 o
  -6  10   5     4985.12     4261.15   1162.12 o
  -3  10   5     4995.44     4943.42    626.50 o
  -8  11   5   104722.17   102059.66   4849.51 o
  -5  11   5      102.60      781.35    859.96 o
  -2  11   5    30168.99    30786.15   1328.90 o
 -10  12   5     8616.63     9686.66    541.24 o
  -7  12   5      107.14     2002.84    829.34 o
  -4  12   5   178781.58   181743.19   4458.89 o
  -1  12   5    29385.38    30134.08   1536.71 o
 -12  13   5    53229.25    52472.40   2775.59 o
  -9  13   5   118418.28   121883.80   3893.51 o
  -6  13   5    99279.37    87807.90   4517.45 o
  -3  13   5    20876.41    21790.59    872.96 o
 -11  14   5    10632.04    11930.94    649.57 o
  -8  14   5    33129.40    32362.61   1893.49 o
  -5  14   5     7684.20     6680.00   1700.26 o
  -2  14   5    92776.50    96844.84   3137.46 o
 -13  15   5    50680.86    52257.07   4503.21 o
 -10  15   5      329.25    -1536.21   1536.21 o
  -7  15   5    25688.45    24398.91   1681.86 o
  -4  15   5        3.34      269.13   1120.29 o
  -1  15   5    19353.38    21399.13    908.90 o
 -15  16   5     1859.88     1514.12   1020.67 o
 -12  16   5      585.13        0.00   2157.37 o
  -9  16   5     1241.37      932.53   1039.07 o
  -6  16   5     5755.68     4453.55   1500.15 o
  -3  16   5      796.66      831.50   1368.54 o
 -14  17   5    58325.93    61077.95   5805.35 o
 -11  17   5     1522.47      436.27   1416.47 o
  -8  17   5    46679.29    45648.68   2559.38 o
  -5  17   5     1803.67     1731.55   2124.17 o
 -10  18   5    25430.76    26668.28   1522.31 o
  -7  18   5     1292.24     3626.34   2490.17 o
   0   0   6   444324.06   471427.22  11612.22 o
  -1   2   6    10270.38    11101.26    269.89 o
  -3   3   6     2164.18     6288.76    346.67 o
   0   3   6   170349.52   181199.77   2709.74 o
  -2   4   6   100357.86    95352.79   2259.48 o
  -4   5   6      550.99      286.44    383.20 o
  -1   5   6     6277.87     9246.93    323.35 o
  -6   6   6    78825.03    75773.57   3215.04 o
  -3   6   6    29860.74    27942.52    978.30 o
   0   6   6    68332.22    64620.29   2104.90 o
  -5   7   6      584.59      735.43    564.65 o
  -2   7   6    37634.18    38094.54   1370.83 o
  -7   8   6    49422.11    49178.61   1502.26 o
  -4   8   6   113716.05   114315.23   2876.25 o
  -1   8   6    40724.13    36510.26   1362.02 o
  -9   9   6    44248.51    43818.23   2098.04 o
  -6   9   6     4912.69     4781.53    622.39 o
  -3   9   6    74431.21    74312.12   3685.03 o
   0   9   6     4778.39     4447.44    601.01 o
  -8  10   6    49898.36    50237.81   2174.39 o
  -5  10   6   174052.63   164671.45   3933.59 o
  -2  10   6    10292.11    10575.32    736.31 o
 -10  11   6    28602.90    30927.17   1145.69 o
  -7  11   6       20.05      806.90    886.76 o
  -4  11   6     7403.36     7077.66    723.96 o
  -1  11   6    44215.08    45009.16   1615.60 o
 -12  12   6    13940.50    14210.07    810.34 o
  -9  12   6    49981.14    49056.74   2124.88 o
  -6  12   6    16550.87    15014.49    938.44 o
  -3  12   6    73689.17    75683.20   6818.59 o
   0  12   6     2941.34     3364.80   1333.91 o
 -11  13   6     2503.25     2569.19    799.10 o
  -8  13   6    67530.03    68387.27   3111.68 o
  -5  13   6    25454.84    24281.38   2969.84 o
  -2  13   6    19917.63    20678.43   1114.48 o
 -13  14   6    82320.36    84843.39   2626.57 o
 -10  14   6       34.35    -1144.35   1144.35 o
  -7  14   6    37494.41    36253.50   2340.68 o
  -4  14   6    14001.31    13937.44    876.70 o
  -1  14   6    12346.63    11161.21    578.21 o
 -15  15   6    20822.01    21449.23   1161.32 o
 -12  15   6     1662.74      841.27   1005.95 o
  -9  15   6      107.25    -1366.54   1366.54 o
  -6  15   6     2473.97     1969.28   1669.43 o
  -3  15   6    21626.81    20278.93   1050.31 o
   0  15   6    29411.51    28285.13   2178.68 o
 -14  16   6      795.90     1544.81   1242.91 o
 -11  16   6    37429.80    38950.48   2143.22 o
  -8  16   6     6610.70     7330.37   1017.88 o
  -5  16   6    27908.04    26734.17   1481.70 o
  -2  16   6     7651.78     5817.91    998.67 o
 -13  17   6    23971.67    24447.54   1125.49 o
  -7  17   6     8450.19     8126.87    992.24 o
  -4  17   6     9635.71     8727.06    701.67 o
  -9  18   6    31234.15    29699.32   1730.13 o
  -2   3   7     1835.44     2501.44    161.75 o
  -1   4   7       48.55      502.22    284.28 o
  -3   5   7       71.41      901.27    364.39 o
  -5   6   7      772.20      438.76    410.56 o
  -2   6   7     7584.00     7088.04    432.23 o
  -4   7   7        0.47     -703.51    703.51 o
  -1   7   7     4932.07     5336.32    290.26 o
  -6   8   7     2879.33     3376.80    391.95 o
  -3   8   7     2286.68     2820.63    928.91 o
  -8   9   7     2852.43     2562.54    480.83 o
  -5   9   7     9566.02     9799.85    530.73 o
  -2   9   7      159.75     1116.28    634.35 o
  -7  10   7    10938.69    10290.99    521.07 o
  -4  10   7     4122.55     3422.93   1037.42 o
  -1  10   7     2793.70     2880.14    731.14 o
  -9  11   7    14978.69    14405.20    699.64 o
  -6  11   7      441.69      279.38    885.86 o
  -3  11   7     1448.68     1405.96    509.33 o
 -11  12   7    11537.13    11562.06    503.62 o
  -8  12   7     1248.76      811.38    847.02 o
  -5  12   7     7424.67     8849.70    784.96 o
  -2  12   7     9053.66     9731.59    531.38 o
 -10  13   7     2231.67     3487.48   1060.80 o
  -7  13   7      901.65     2109.03   1561.20 o
  -4  13   7      111.54      470.39   2015.92 o
  -1  13   7      995.71     1662.01    996.98 o
 -12  14   7       35.19     -504.87   1268.49 o
  -6  14   7     3047.04     2367.13   1149.66 o
  -3  14   7     5036.83     5766.89   1012.81 o
 -14  15   7    10735.23     9380.85    655.73 o
 -11  15   7     8744.68     9154.37   1084.52 o
  -8  15   7     8392.20     9340.23   1178.82 o
  -5  15   7        1.31      931.70    941.16 o
  -2  15   7      336.74     2790.63    936.60 o
 -13  16   7      312.48     1938.23   1021.53 o
 -10  16   7     5327.84     4949.63   1680.67 o
  -7  16   7    20288.22    19422.67   1089.36 o
  -4  16   7    14380.91    15131.35    786.58 o
  -1  16   7     6524.46     5465.51   1410.40 o
 -12  17   7     3386.71     1216.94   1426.14 o
  -9  17   7     3090.92     2078.04   1841.39 o
  -6  17   7      915.36      637.79   1796.90 o
   0   1   8    53163.20    43819.53    852.20 o
  -2   2   8      139.75      435.91    473.08 o
  -1   3   8    11634.79     9582.44    443.18 o
  -3   4   8      492.39     -146.43    377.15 o
   0   4   8    28070.11    29347.75   1351.15 o
  -5   5   8   476326.84   455398.78   7444.47 o
  -2   5   8    28425.31    30716.84   1010.85 o
  -4   6   8     1211.94     1230.60    609.85 o
  -1   6   8   207475.44   205451.91   2672.58 o
  -6   7   8    32015.96    32025.84   1173.26 o
  -3   7   8     6497.77     5948.55    347.65 o
   0   7   8     5310.85     4267.56    584.50 o
  -8   8   8    40455.77    38374.60   1992.79 o
  -5   8   8    56555.38    56553.64   2385.68 o
  -2   8   8     1206.25     1663.78    607.68 o
  -7   9   8    30568.35    30915.27   1240.09 o
  -4   9   8    19995.82    18913.68   1066.75 o
  -1   9   8    14559.77    15996.36    627.78 o
  -9  10   8    35749.58    36715.78   1237.09 o
  -6  10   8    32586.62    35064.73   2549.12 o
  -3  10   8     2521.30     2287.88    494.21 o
   0  10   8   181330.44   186550.30   9011.90 o
 -11  11   8   165985.50   164705.72   4636.14 o
  -8  11   8     7632.56     7720.48    853.45 o
  -5  11   8   116308.41   119123.91   3774.31 o
  -2  11   8     2711.27     3177.80    858.54 o
 -10  12   8      407.64     -139.67    759.18 o
  -7  12   8    20947.93    21142.70   1584.60 o
  -4  12   8    27833.53    28212.02   2953.49 o
  -1  12   8    42936.18    42307.24   2525.34 o
 -12  13   8     1563.99     2434.54    556.54 o
  -9  13   8     9719.37     9163.11    751.72 o
  -6  13   8     5262.40     4368.36    692.78 o
  -3  13   8     5430.53     4748.93    583.46 o
   0  13   8    42798.95    40645.93   2205.70 o
 -14  14   8     3217.00     3225.89   1375.98 o
 -11  14   8      945.15      677.29    938.22 o
  -8  14   8      132.40      743.15   1547.29 o
  -5  14   8      734.39      748.71   1430.86 o
  -2  14   8     2348.04     1933.32   1163.51 o
 -13  15   8     8358.74     7957.26    633.06 o
 -10  15   8    82129.16    82648.12   5343.69 o
  -7  15   8       42.09    -1331.00   1619.39 o
  -4  15   8    58122.51    58355.18   2900.83 o
  -1  15   8        8.94    -1011.38   1011.38 o
 -12  16   8    12950.59    14178.43   1378.68 o
  -9  16   8     6090.52     6359.75    700.50 o
  -6  16   8    77482.26    78296.21   9984.30 o
  -3  16   8     1524.61     1931.67    692.94 o
 -11  17   8    26097.95    26536.88   3296.78 o
  -8  17   8       13.72      531.32   1141.38 o
  -5  17   8     2498.33     2706.57    840.68 o
  -1   2   9    32641.87    30707.77    675.07 o
  -2   4   9   422013.50   413485.56   6213.07 o
  -4   5   9    21148.36    20725.74    781.14 o
  -1   5   9       10.70     -470.58    470.58 o
  -3   6   9    97338.54    96812.27   2028.72 o
  -5   7   9    19274.14    21085.95   1008.24 o
  -2   7   9    67770.73    67670.03   2585.94 o
  -7   8   9   162676.44   155264.03   3247.38 o
  -4   8   9   194617.97   188642.56   3996.43 o
  -1   8   9   138232.53   140551.16   2552.02 o
  -6   9   9    62475.38    58825.16   2037.66 o
  -3   9   9    97198.41   100907.13   5561.25 o
  -8  10   9    58657.87    56575.31   2826.51 o
  -5  10   9      142.22    -1247.82   1247.82 o
  -2  10   9   113883.36   117851.39   3973.99 o
 -10  11   9      935.06     1296.92    707.42 o
  -7  11   9     6353.19     6650.05   1664.17 o
  -4  11   9      247.78     1685.30    801.77 o
  -1  11   9    21208.50    20951.41    771.75 o
  -9  12   9   135270.61   137452.55   3748.23 o
  -6  12   9      480.05     1241.29   1722.01 o
  -3  12   9   216506.11   221390.78   4323.20 o
 -11  13   9     9694.57    10726.93    618.69 o
  -8  13   9    17356.96    17287.64   1254.13 o
  -5  13   9     7907.48     8382.59    703.44 o
  -2  13   9    16538.90    16950.31    760.87 o
 -13  14   9    67796.90    69172.63   2499.03 o
 -10  14   9     2770.24     3489.85   1719.37 o
  -7  14   9   162998.84   160748.48   4769.09 o
  -4  14   9     5405.09     3794.61    859.43 o
  -1  14   9    73904.76    74673.37   2592.49 o
 -12  15   9    46392.30    44559.13   3415.12 o
  -9  15   9    10259.29    11413.40   2845.95 o
  -6  15   9     4926.44     4422.33    829.98 o
  -3  15   9    65146.73    62756.81   3810.47 o
 -14  16   9     2817.75     -392.70   1360.12 o
 -11  16   9     1700.14     2429.20   1719.30 o
  -8  16   9     2086.46     2492.78   1191.62 o
  -5  16   9        0.35     -616.22   1284.54 o
  -2  16   9     5238.04     5400.96   1097.23 o
 -10  17   9    12138.29    11809.80    905.15 o
  -7  17   9    19869.97    16587.39   1094.55 o
  -1   1  10   600412.88   614279.13   5641.19 o
   0   2  10   129261.63   138466.92   2058.40 o
  -2   3  10   185509.83   184951.66   2320.05 o
  -4   4  10   482643.25   481076.88   5820.43 o
  -1   4  10        3.29     -109.83    354.06 o
  -3   5  10     2732.49     3002.17    893.87 o
   0   5  10   926687.13   929767.31  11509.73 o
  -5   6  10   365281.34   347153.34   6036.31 o
  -2   6  10    13539.75    14663.80    556.84 o
  -7   7  10      687.13      299.43   1053.74 o
  -4   7  10    57760.39    58421.78   2044.80 o
  -1   7  10     8754.15     8370.57    408.91 o
  -6   8  10    50839.32    52228.98   1887.87 o
  -3   8  10    68055.92    66411.60   2086.81 o
   0   8  10       26.86      704.68    987.16 o
  -8   9  10      269.03      897.60    475.68 o
  -5   9  10   127017.13   121397.88   5054.74 o
  -2   9  10    60627.24    60269.09   2129.31 o
 -10  10  10   196989.20   186648.77   5726.23 o
  -7  10  10    19824.20    19570.11   1007.31 o
  -4  10  10    83263.70    81413.62   3159.31 o
  -1  10  10    96853.45    98270.51   2602.38 o
  -9  11  10      230.18     1211.43    906.41 o
  -6  11  10   124509.72   129530.64   3983.57 o
  -3  11  10    19646.47    18000.36    767.30 o
   0  11  10   151508.16   150085.67   6119.01 o
 -11  12  10    26986.81    27710.81   1173.10 o
  -8  12  10     8021.09     7990.83    657.74 o
  -5  12  10     4820.61     4619.64   1354.39 o
  -2  12  10      832.90      356.01    816.11 o
 -13  13  10    16241.01    14710.59   1478.73 o
 -10  13  10       28.99     1151.96    703.29 o
  -7  13  10    22373.89    20947.66   1223.48 o
  -4  13  10      182.61      176.88   1003.54 o
  -1  13  10      162.58      714.67   1180.70 o
 -12  14  10    11928.21    11797.18   1844.34 o
  -9  14  10     9437.16     7630.25    719.62 o
  -6  14  10     2657.64     1034.16   1171.37 o
  -3  14  10     1648.28     2802.66    995.65 o
   0  14  10    11214.25    10108.99    857.78 o
 -14  15  10     1545.59     1264.51   1846.85 o
 -11  15  10    53710.96    55802.86   2902.09 o
  -8  15  10     1918.21     3174.45   1827.46 o
  -5  15  10    82679.48    84336.79   5385.06 o
  -2  15  10    14305.04    14498.27    763.74 o
 -13  16  10      258.35     -452.48   1222.28 o
 -10  16  10    79334.79    86123.93   4850.35 o
  -7  16  10    11374.41     6870.97   1835.57 o
  -4  16  10    10421.84     9767.52    806.96 o
  -9  17  10      292.51     -608.92   1311.60 o
  -1   3  11    25688.53    26006.63    697.11 o
  -3   4  11    24447.49    24381.59    773.96 o
  -2   5  11    30682.55    30771.00   1097.16 o
  -4   6  11    56919.56    56252.68   3005.12 o
  -1   6  11      340.54     -577.60    577.60 o
  -6   7  11     2052.82     2029.25    504.78 o
  -3   7  11    16143.33    16076.58    606.63 o
  -5   8  11    11748.52    10971.89    551.31 o
  -2   8  11      699.02      194.77    729.52 o
  -7   9  11    58795.73    62811.77   4624.03 o
  -4   9  11      677.01     1568.64    705.60 o
  -1   9  11    27197.93    25918.62   1038.42 o
  -9  10  11      137.19      167.01    643.89 o
  -6  10  11    42024.30    45450.35   2377.50 o
  -3  10  11     9645.16     9093.66    969.12 o
  -8  11  11      740.71      939.68    956.77 o
  -5  11  11    14233.06    15060.43   1126.40 o
  -2  11  11      356.05      580.81   2717.49 o
 -10  12  11    40437.04    41253.89   1765.23 o
  -7  12  11     1084.84       41.93   1397.60 o
  -4  12  11    29480.15    28314.81   1631.61 o
  -1  12  11     4244.13     3235.39    748.94 o
 -12  13  11     2391.50     2036.75    888.63 o
  -9  13  11    11043.60    12439.08    943.14 o
  -6  13  11     3292.01     3137.11   1195.71 o
  -3  13  11     1098.52     1907.94    897.11 o
 -11  14  11    23444.42    24519.18    984.61 o
  -8  14  11     5026.64     4819.29   1509.37 o
  -5  14  11       33.86      271.75   1663.75 o
  -2  14  11    16915.26    18160.39    856.58 o
 -13  15  11    10197.21    10598.75   1193.20 o
 -10  15  11      395.09     -874.44   3602.06 o
  -7  15  11    18772.20    19461.92   2297.32 o
  -4  15  11     1041.87     1231.21   1796.91 o
 -12  16  11     3838.31     3279.82   1284.60 o
  -9  16  11    16152.66    17250.33    967.06 o
  -6  16  11     1220.59      637.41   1582.43 o
   0   0  12    47995.82    42926.38   1899.65 o
  -1   2  12      756.80     1320.78    305.98 o
  -3   3  12    39516.80    38661.96   2207.94 o
   0   3  12    47636.37    46591.42   1414.28 o
  -2   4  12    30710.04    31686.66   1143.37 o
  -4   5  12       31.50      -61.83    530.97 o
  -1   5  12     3095.38     2825.77    370.82 o
  -6   6  12        7.97     1093.49    825.06 o
  -3   6  12    19209.26    19652.34   1075.96 o
   0   6  12     4392.65     3859.31    973.19 o
  -5   7  12    70657.35    65162.30   2168.03 o
  -2   7  12     3958.49     3176.04   1433.67 o
  -7   8  12      989.95      555.61    630.80 o
  -4   8  12     5546.50     5828.46   1095.56 o
  -1   8  12    34166.60    34229.66   1190.83 o
  -9   9  12     6222.13     6551.03    590.38 o
  -6   9  12    42671.70    42056.46   2124.64 o
  -3   9  12     4218.41     3996.23    579.76 o
   0   9  12    16608.92    17677.86    921.29 o
  -8  10  12     4598.53     5519.43   1257.80 o
  -5  10  12     3568.40     4491.42    514.39 o
  -2  10  12    28891.28    28429.96   1272.41 o
 -10  11  12      443.17     1142.75    724.21 o
  -7  11  12      934.36     -130.85   1057.93 o
  -4  11  12     1091.99     2330.64    970.46 o
  -1  11  12      321.36      338.17   1116.62 o
 -12  12  12     3786.60     4982.90   1441.32 o
  -9  12  12    11776.69    12570.39    720.89 o
  -6  12  12     1324.17     1322.83    670.54 o
  -3  12  12     2732.80     2759.64    789.03 o
   0  12  12     3978.12     4143.38    766.42 o
 -11  13  12    10900.66    10595.35   1149.19 o
  -8  13  12      890.79     1443.62   1197.93 o
  -5  13  12    29701.42    30821.62   1579.25 o
  -2  13  12     1148.69     -897.22   1904.32 o
 -13  14  12     1035.48     1349.52    906.58 o
 -10  14  12     6381.37     7684.09   2795.66 o
  -7  14  12    11916.79    11915.76    782.45 o
  -4  14  12      814.38      630.72   1311.62 o
  -1  14  12    30212.23    31869.74   1242.27 o
 -12  15  12    19162.72    18834.34   1566.63 o
  -9  15  12      628.20     -635.50   1446.92 o
  -6  15  12     2720.51     1035.92   1489.91 o
  -3  15  12     1156.26      175.15   1558.95 o
  -8  16  12     2986.96     5528.43   1722.13 o
  -2   3  13   139236.05   138663.64   1720.22 o
  -1   4  13   102104.41    98079.76   1729.90 o
  -3   5  13    48934.25    48614.60   1788.11 o
  -5   6  13     1637.49     1303.98    589.19 o
  -2   6  13    82994.43    83453.46   4891.80 o
  -4   7  13   133125.55   129814.91   3059.55 o
  -1   7  13     5494.90     6117.90    412.93 o
  -6   8  13    35144.36    32207.60   1428.66 o
  -3   8  13     6837.28     6981.31    472.30 o
  -8   9  13    78198.28    76236.68   2646.86 o
  -5   9  13     5332.18     5385.60    523.62 o
  -2   9  13   127607.52   130694.55   3235.95 o
  -7  10  13    17169.99    17376.81    770.19 o
  -4  10  13    31736.33    28501.10   1410.28 o
  -1  10  13      203.14     1293.34    539.52 o
  -9  11  13     3751.52     4116.78    982.74 o
  -6  11  13     3459.58     2255.56   2715.02 o
  -3  11  13     6681.92     6545.58    596.97 o
 -11  12  13     4286.35     3821.07   2143.76 o
  -8  12  13    63688.55    61561.79   8600.48 o
  -5  12  13     2642.08     2656.10   1223.14 o
  -2  12  13    42984.10    43564.55   1882.00 o
 -10  13  13    26936.57    27990.45   1309.55 o
  -7  13  13     9226.77    11410.42    843.22 o
  -4  13  13    45539.51    45111.69   2398.57 o
  -1  13  13    15136.00    17280.31   1368.64 o
 -12  14  13    47915.33    47494.85   2122.89 o
  -9  14  13       35.45     2639.82   1685.94 o
  -6  14  13    14779.84    16082.97    936.78 o
  -3  14  13    22598.20    25158.92   1223.68 o
 -11  15  13       98.16      476.19   1336.96 o
  -8  15  13    50326.88    47911.05   2457.44 o
  -5  15  13      415.25     1286.63   1255.53 o
   0   1  14   107878.34   109367.31   2004.91 o
  -2   2  14    38976.62    39371.55   1436.17 o
  -1   3  14   100316.55   101246.87   1599.25 o
  -3   4  14    81010.46    80565.09   1624.85 o
   0   4  14    12352.19    12374.76    685.75 o
  -5   5  14   190545.97   186698.75   4496.15 o
  -2   5  14     5611.58     6531.18    367.84 o
  -4   6  14      294.69      696.80    940.70 o
  -1   6  14   153851.33   155425.20   3290.59 o
  -6   7  14     1010.69      779.98    707.77 o
  -3   7  14   111217.70   103843.34   2846.22 o
   0   7  14     1810.75     1789.46   1061.04 o
  -8   8  14    59116.39    59385.46   3682.08 o
  -5   8  14    61384.79    62666.65   3209.05 o
  -2   8  14    58086.34    58146.86   2227.31 o
  -7   9  14    79385.80    79676.38   2895.15 o
  -4   9  14      324.70     2297.41    970.81 o
  -1   9  14    53287.81    55379.88   1961.44 o
  -9  10  14     6646.12     6824.01    514.62 o
  -6  10  14    38776.24    41340.68   4517.75 o
  -3  10  14    15796.43    15253.56    928.70 o
   0  10  14    76477.37    78119.79   3538.23 o
 -11  11  14   163687.92   162618.22   5181.56 o
  -8  11  14    24755.94    26046.25   1858.22 o
  -5  11  14   133880.03   133884.67   4356.57 o
  -2  11  14     5489.82     5413.07    753.06 o
 -10  12  14       83.94      834.42   1025.19 o
  -7  12  14       23.40     1591.66   1297.73 o
  -4  12  14    43185.81    43792.76   2286.59 o
  -1  12  14     6818.97     6930.76    514.18 o
 -12  13  14    18179.54    19331.77    767.71 o
  -9  13  14    76892.23    76144.52   3655.78 o
  -6  13  14    34868.65    35773.04   2165.27 o
  -3  13  14    18771.84    20192.34   1108.95 o
   0  13  14    52265.09    49756.34   3921.41 o
 -11  14  14    11191.54    11166.14    705.47 o
  -8  14  14    38430.21    39041.71   3903.30 o
  -5  14  14     9794.63     7869.97   1009.93 o
  -2  14  14    34387.78    35902.64   1906.13 o
 -10  15  14    35206.80    36237.48   2151.23 o
  -7  15  14     5768.37     5680.94   1062.22 o
  -1   2  15    70324.46    72332.24   1211.03 o
  -2   4  15   221757.00   213475.58   3331.32 o
  -4   5  15     3341.29     4396.66    548.31 o
  -1   5  15     2494.86     2698.24    748.15 o
  -3   6  15   174734.17   172903.89   3222.39 o
  -5   7  15     1386.88     1262.85    719.10 o
  -2   7  15     8910.45     8594.80    904.54 o
  -7   8  15   125200.62   119681.52   2838.38 o
  -4   8  15    62082.81    59434.70   2764.19 o
  -1   8  15   114561.25   114978.13   3400.79 o
  -6   9  15    31531.44    32123.56   1507.83 o
  -3   9  15    12783.53    13483.22    655.94 o
  -8  10  15     1797.36     1588.76    863.99 o
  -5  10  15       63.31     1632.56    846.45 o
  -2  10  15     5046.53     5032.60    703.70 o
 -10  11  15       76.83      220.24   1364.31 o
  -7  11  15     2821.58     2371.10   1340.66 o
  -4  11  15    20900.46    18925.35   1190.88 o
  -1  11  15     5418.60     7290.67    693.33 o
  -9  12  15    77706.77    72396.15   3005.81 o
  -6  12  15    15326.51    13784.74   1073.65 o
  -3  12  15    46219.63    48141.01   3667.93 o
 -11  13  15     6985.63     7059.83    623.47 o
  -8  13  15     2270.30     3121.47   1283.37 o
  -5  13  15     2636.63     4059.91   1774.81 o
  -2  13  15    22079.24    21900.45   1619.84 o
 -10  14  15      925.81      597.70   1458.59 o
  -7  14  15    45164.08    46374.59   4253.86 o
  -4  14  15     5598.41     6568.60   1798.04 o
  -1   1  16    15874.96    15525.37    482.26 o
   0   2  16     8789.22     8421.51    691.06 o
  -2   3  16     1430.26     1770.07    417.27 o
  -4   4  16    13605.64    12609.26    882.26 o
  -1   4  16     1596.63      698.54    585.12 o
  -3   5  16     4031.65     4022.75   1303.77 o
   0   5  16     1537.61     2987.51    958.21 o
  -5   6  16       51.06      -12.82    640.08 o
  -2   6  16      467.86      541.29    808.82 o
  -7   7  16     8088.99     8963.38    674.14 o
  -4   7  16     3829.89     3776.25    624.05 o
  -1   7  16     1613.01     1944.09    736.88 o
  -6   8  16      107.73     -935.50    935.50 o
  -3   8  16    39358.83    40936.47   1695.38 o
   0   8  16      872.40     1086.25   1020.31 o
  -8   9  16    11440.13    11351.94    566.89 o
  -5   9  16      151.70      310.64   1211.77 o
  -2   9  16     8252.26     8708.17    852.22 o
 -10  10  16     5038.74     7361.61   1503.16 o
  -7  10  16     3312.71     3047.37   1134.19 o
  -4  10  16     3042.59      337.58   1347.06 o
  -1  10  16      480.66     -704.23   1061.97 o
  -9  11  16       38.97      560.77    563.58 o
  -6  11  16      310.18     1075.15   1065.97 o
  -3  11  16     7820.02     8128.15    694.01 o
   0  11  16     2104.80     3916.24   1450.98 o
 -11  12  16     1457.61     1372.05   1232.20 o
  -8  12  16    19785.53    19836.53   1166.22 o
  -5  12  16        5.95     -124.92   1128.06 o
  -2  12  16     5812.04     6859.53    828.09 o
 -10  13  16       87.42     -994.71    994.71 o
  -7  13  16    14779.53    14203.82    968.95 o
  -4  13  16     6604.41     5941.16    995.03 o
  -9  14  16    12904.62    13343.42    962.56 o
  -6  14  16      180.99     1254.79   1269.27 o
  -1   3  17    46402.64    46512.16   1286.44 o
  -3   4  17    13072.51    14091.31    572.38 o
  -2   5  17     1708.62     1135.71    802.23 o
  -4   6  17     1510.51     1723.48   1558.46 o
  -1   6  17      147.92     -515.92    670.93 o
  -6   7  17     3033.09     3502.89    919.59 o
  -3   7  17    43679.02    44134.90   1851.79 o
  -5   8  17     2565.81     1280.93   1112.43 o
  -2   8  17    15285.48    15818.60    902.23 o
  -7   9  17    37391.09    35850.96   1715.55 o
  -4   9  17       32.16     -227.40    844.80 o
  -1   9  17     5345.25     6196.22    606.06 o
  -9  10  17     7601.35     8625.70    868.68 o
  -6  10  17     2029.26     -253.36   1468.50 o
  -3  10  17     8750.60    10277.25    726.61 o
  -8  11  17     2234.90      651.03   3327.73 o
  -5  11  17     2397.01     3287.50   1384.29 o
  -2  11  17     8149.49     9053.53    614.90 o
 -10  12  17       14.32      679.79    958.24 o
  -7  12  17     4236.56     1819.27   1686.76 o
  -4  12  17     6778.98     6171.19   2032.97 o
  -1  12  17     3096.63     3669.68   1252.33 o
  -9  13  17    18689.19    17642.90   1035.75 o
  -6  13  17     2921.06     4486.97   2124.24 o
   0   0  18   282420.03   294525.78   6025.26 o
  -1   2  18    10156.31     9738.03    411.29 o
  -3   3  18     9320.91     9596.31    449.35 o
   0   3  18    11508.42    11485.38    727.13 o
  -2   4  18    19594.63    19823.13   1098.23 o
  -4   5  18    43438.98    42354.83   2255.22 o
  -1   5  18    44151.47    48065.43   1724.33 o
  -6   6  18   124520.41   120201.58   4527.87 o
  -3   6  18    11558.97    10871.28   1088.23 o
   0   6  18   118182.24   124025.06   4293.04 o
  -5   7  18     1118.48     1003.17    879.01 o
  -2   7  18     1481.57     1818.89   1114.20 o
  -7   8  18     4107.36     3769.86    669.62 o
  -4   8  18     7218.38     8266.24    854.26 o
  -1   8  18    12852.96    14323.40    642.82 o
  -9   9  18     5355.10     4999.84    905.89 o
  -6   9  18     2213.46     2167.09   1159.19 o
  -3   9  18      681.70     1637.87   1094.23 o
   0   9  18     5190.09     5230.20   1423.59 o
  -8  10  18     9130.89     8884.86    650.12 o
  -5  10  18   181780.08   170848.98   5546.39 o
  -2  10  18     7274.29     6797.26    740.27 o
 -10  11  18    64475.13    62806.89   2896.77 o
  -7  11  18    24065.33    22646.78   1143.55 o
  -4  11  18     8942.68     9002.85    824.13 o
  -1  11  18    57415.68    60914.48   2166.23 o
  -9  12  18    23125.40    23826.49   1168.35 o
  -6  12  18    49765.68    48828.84   2623.16 o
  -3  12  18     6433.09     7390.46   1494.85 o
  -2   3  19    61174.82    62992.64   1597.70 o
  -1   4  19    58430.54    57978.59   2155.12 o
  -3   5  19    16532.05    15699.12    644.78 o
  -5   6  19     1242.39     1883.79   1189.08 o
  -2   6  19    28950.59    29968.57   1563.01 o
  -4   7  19    81772.53    79911.93   2971.33 o
  -1   7  19    10062.64    10015.70    613.90 o
  -6   8  19    36188.49    36415.24   2314.16 o
  -3   8  19    12344.45    10702.09   1312.93 o
  -8   9  19    48494.99    48529.79   1765.28 o
  -5   9  19     2738.30     4210.08   1387.45 o
  -2   9  19   110238.92   109762.78   4311.39 o
  -7  10  19    26373.39    27674.25   1264.53 o
  -4  10  19     4276.13     5099.67   1254.88 o
  -1  10  19     6660.20     6346.75    700.44 o
  -9  11  19    15575.93    15393.82    849.08 o
  -6  11  19      981.61     -632.24   1486.33 o
  -3  11  19    10287.75    11051.20   1971.68 o
   0   1  20   100143.38    99110.72   2459.01 o
  -2   2  20      296.69     1865.65    753.74 o
  -1   3  20    24238.21    24807.25    727.07 o
  -3   4  20        0.64     -333.43    507.68 o
   0   4  20    63345.00    67226.30   3251.11 o
  -5   5  20   117435.63   115973.77   4340.27 o
  -2   5  20      674.21     1407.34    804.80 o
  -4   6  20        9.83    -1215.11   1215.11 o
  -1   6  20    65729.59    66008.46   3326.99 o
  -6   7  20      148.53     -224.01    939.84 o
  -3   7  20    12952.08    13187.89    996.46 o
   0   7  20      432.14      410.42   1155.24 o
  -8   8  20      828.28     1044.81   1403.66 o
  -5   8  20      344.11     2021.91   1238.43 o
  -2   8  20    12106.19    12585.66    725.31 o
  -7   9  20     5496.05     5512.46    731.52 o
  -4   9  20    35095.58    31465.63   1679.40 o
  -1   9  20      744.23     1365.29    988.09 o
  -6  10  20    35084.80    32043.06   3719.58 o
  -3  10  20     1258.52     2337.41   1120.34 o
  -1   2  21     2552.90     2736.97    484.42 o
  -2   4  21      228.55      329.95    803.18 o
  -4   5  21     2273.75     1772.29   1003.51 o
  -1   5  21      985.80     2040.63   1143.93 o
  -3   6  21      821.61     -910.45    910.45 o
  -5   7  21     5229.70     4874.29   1450.02 o
  -2   7  21      179.00       75.56   1366.75 o
  -7   8  21     1234.40     2236.29    977.46 o
  -4   8  21     1739.44     1214.60   1304.68 o
  -1   8  21      265.33     1214.90    849.24 o
  -6   9  21     1551.53     1424.96   1012.23 o
  -3   9  21     1564.01     2146.86   1089.32 o
  -1   1  22    20790.26    22692.53    794.18 o
   0   2  22    12913.56    13372.18    802.40 o
  -2   3  22    18962.16    19302.44    583.60 o
  -4   4  22    17197.28    16868.52   1061.53 o
  -1   4  22    14792.56    14990.00    527.88 o
  -3   5  22     5860.92     5332.89   1237.25 o
   0   5  22    29177.50    30924.70   1828.72 o
  -5   6  22    15180.33    12644.58    763.33 o
  -2   6  22      892.51      778.85   1477.71 o
  -7   7  22     3202.73     2956.06   1427.68 o
  -4   7  22    26102.15    26276.08   1264.13 o
  -1   7  22       29.33      937.86    882.15 o
  -3   8  22     3225.61     3002.35    819.33 o
  -1   3  23    70474.05    72955.58   1789.39 o
  -3   4  23    39139.31    42104.24   1311.13 o
  -2   5  23     5457.93     6386.98    989.54 o
  -4   6  23     6210.04     6968.27   1432.40 o
   0   0  24   108389.30    97745.28   4386.16 o
  -1   2  24      182.27      291.55    645.60 o
  -3   3  24    21685.68    21012.30   1016.44 o
   0   3  24    17885.17    17622.12    722.70 o
 
